# Supplementary material for: Non-Invasive Malaria Detection in Sub-Saharan Africa Using a DNA-Based Sensor System
Source: Sensors (Basel). 2024 Dec 12;24(24):7947. doi: 10.3390/s24247947 (PMC11680035; doi:10.3390/s24247947)
Supplement: Supplementary file 1 [file sensors-24-07947-s001.zip]

Archive with 1 entries (1 files):
- sensors-3324130-supplementary.pdf
